# Supplementary material for: Color-Shape Associations in Deaf and Hearing People
Source: Front Psychol. 2016 Mar 15;7:355. doi: 10.3389/fpsyg.2016.00355 (PMC4791540; doi:10.3389/fpsyg.2016.00355)
Supplement: Supplementary file 1 [file Data_Sheet_1.XLSX]

## Sheet: Table S1
			Table S1. Deaf Individual color choice for shapes in Experiment 1
			Individual information			Color choice
			ID	Age	Gender	Triangle	Circle	Square
			1	22	m	yellow	red	blue
			2	22	m	blue	red	green
			3	21	m	yellow	red	green
			4	21	m	green	blue	yellow
			5	22	m	yellow	red	blue
			6	21	m	green	red	blue
			7	21	m	red	red	blue
			8	20	m	green	blue	yellow
			9	20	m	red	blue	green
			10	21	m	yellow	green	blue
			11	20	m	red	red	green
			13	20	m	yellow	red	green
			14	21	m	blue	yellow	red
			15	20	m	red	blue	yellow
			16	20	m	yellow	red	green
			17	21	f	yellow	red	green
			18	26	f	red	green	yellow
			19	21	m	red	blue	yellow
			20	23	m	green	red	red
			21	20	f	red	yellow	green
			22	21	f	green	red	blue
			23	25	m	yellow	green	red
			24	20	f	green	red	blue
			25	21	f	green	red	blue
			26	21	f	yellow	red	green
			27	21	m	blue	red	green
			28	20	f	yellow	red	blue
			29	21	m	blue	red	green
			30	20	m	blue	red	green
			31	20	m	yellow	red	blue
			32	20	f	yellow	red	green
			33	20	f	yellow	red	blue
			34	20	m	blue	red	green
			35	21	m	green	red	yellow
			36	21	f	red	blue	green
			37	20	m	yellow	blue	red
			38	20	f	yellow	blue	green
			39	20	f	yellow	red	blue
			40	20	f	yellow	red	blue
			41	22	m	green	red	blue
			42	20	f	green	red	yellow
			43	20	f	green	yellow	blue
			44	20	f	yellow	red	blue
			45	21	m	yellow	red	green
			46	19	m	red	yellow	blue
			47	21	m	red	green	blue
			48	22	m	green	red	blue
			49	22	f	green	red	blue
			50	21	m	yellow	red	green
			51	22	f	yellow	red	blue
			52	21	m	red	yellow	green
			53	22	f	yellow	red	green
			54	22	f	green	red	blue
			55	22	m	red	green	blue
			56	21	m	yellow	red	blue
			57	23	m	red	blue	green
			58	24	m	green	red	yellow
			59	25	m	yellow	green	blue
			60	23	m	yellow	green	blue
			61	24	m	yellow	red	blue
			62	21	m	yellow	red	blue
			63	21	m	green	red	blue
			64	21	m	green	red	blue
			65	21	m	red	green	yellow
			66	21	m	yellow	red	green
			67	21	m	yellow	red	blue
			68	20	f	yellow	red	green
			69	20	f	red	blue	yellow
			70	23	f	yellow	red	green
			71	20	m	red	blue	green
			72	20	m	green	red	green
			73	20	m	red	blue	yellow
			74	20	m	yellow	green	blue
			75	20	m	yellow	red	blue
			76	22	m	blue	red	green
			77	21	m	red	blue	blue
			78	21	m	yellow	red	green
			79	22	m	yellow	blue	green
			80	21	f	yellow	red	green
			81	21	f	yellow	yellow	red
			82	21	m	blue	red	green
			83	20	f	yellow	red	blue
			84	23	f	yellow	red	blue
			85	22	f	yellow	red	blue
			86	21	f	green	yellow	blue
			87	22	m	green	red	blue
			88	22	m	yellow	red	blue
			89	22	m	yellow	red	blue
			90	21	m	red	yellow	blue
			91	21	f	blue	blue	blue
			92	21	f	green	red	blue

## Sheet: Table S2
		Table S2. Hearing individual color choice for shapes in Experiment 1
		Individual information			Color choice
		ID	Age	Gender	Triangle	Circle	Square
		1	f	22	red	yellow	blue
		2	m	24	yellow	red	blue
		3	f	18	red	blue	green
		4	f	20	green	red	blue
		5	f	22	yellow	red	green
		6	m	19	red	yellow	blue
		7	m	20	green	red	green
		8	m	19	blue	red	green
		9	m	19	blue	yellow	green
		10	m	22	blue	red	green
		11	f	22	yellow	red	blue
		12	m	19	blue	green	green
		13	m	20	blue	yellow	green
		14	m	22	green	red	red
		15	m	20	red	green	blue
		16	m	20	yellow	red	blue
		17	m	23	red	yellow	blue
		18	m	19	green	red	blue
		19	f	21	blue	red	green
		20	m	21	blue	yellow	red
		21	m	29	green	yellow	red
		22	f	21	red	yellow	blue
		23	m	22	yellow	green	blue
		24	m	23	yellow	red	blue
		25	f	26	green	blue	yellow
		26	f	21	yellow	red	green
		27	f	21	yellow	red	green
		28	m	20	red	yellow	blue
		29	m	21	blue	red	green
		30	f	22	green	red	blue
		31	m	22	blue	red	green
		32	f	21	red	yellow	blue
		33	f	21	yellow	red	blue
		34	f	21	blue	red	yellow
		35	m	27	yellow	green	blue
		36	m	24	yellow	blue	red
		37	m	19	yellow	yellow	blue
		38	f	18	yellow	red	yellow
		39	f	22	red	yellow	blue
		40	f	21	yellow	red	green
		41	m	20	red	yellow	green
		42	m	24	blue	red	green
		43	f	22	yellow	blue	green
		44	m	22	yellow	green	blue
		45	m	21	blue	yellow	green
		46	m	22	yellow	red	blue
		47	f	22	red	blue	yellow
		48	m	23	yellow	red	yellow
		49	f	21	yellow	red	blue
		50	m	22	green	red	blue
		51	m	21	yellow	red	blue
		52	m	20	yellow	red	blue
		53	f	20	yellow	red	blue
		54	f	21	red	yellow	green
		55	m	20	red	red	yellow
		56	f	19	green	red	yellow
		57	m	20	green	yellow	blue
		58	m	20	blue	red	yellow
		59	f	24	blue	yellow	red
		60	m	25	yellow	red	blue
		61	f	21	yellow	red	blue
		62	m	20	yellow	red	blue
		63	f	22	yellow	red	green
		64	m	20	yellow	blue	red
		65	m	22	red	red	yellow
		66	f	43	yellow	red	green
		67	f	23	yellow	red	blue
		68	m	23	yellow	red	green
		69	m	22	yellow	red	green
		70	f	22	red	yellow	green
		71	f	23	green	red	blue
		72	f	19	blue	red	green
		73	m	21	yellow	red	blue
		74	m	23	red	yellow	blue
		75	m	22	yellow	red	blue
		76	f	21	yellow	red	green
		77	f	19	yellow	red	green
		78	m	23	red	red	green
		79	f	19	green	yellow	red
		80	m	22	green	yellow	blue
		81	m	22	yellow	red	blue
		82	f	20	red	blue	green
		83	m	20	blue	red	green
		84	m	19	yellow	green	blue
		85	m	24	yellow	red	blue
		86	m	22	yellow	red	green
		87	m	23	yellow	red	green
		88	m	22	green	yellow	blue
		89	f	19	green	red	blue
		90	f	22	yellow	green	blue
		91	m	22	yellow	red	blue
		92	f	18	yellow	red	green
		93	f	25	yellow	red	blue
		94	f	21	green	yellow	blue
		95	f	21	yellow	red	green

## Sheet: Table S3
				Table S3. Deaf Individual performance by D score and RT for the three IAT tasks in Experiment 2
				Deaf participant information				Performances in IAT 1				Performances in IAT 2				Performances in IAT 3				All three IATs
									RT				RT				RT
				ID	age	gender		D score	Congruent	Incongruent		D score	Congruent	Incongruent		D score	Congruent	Incongruent		Error Rate (%)	RT>2000 (trials)
				1	22	f		0.886136	517.07	602.537		0.384065	516.93	566.314		0.328318	477.218	532.339		5	0
				2	21	f		-0.232184	580.091	549.127		0.310362	519.964	555.113		-0.0209272	514.776	511.586		1.94444	1
				3	21	m		-0.681218	654.807	561.966		0.56487	452.807	495.193		-0.252187	495.931	475.772		0.833	0
				4	22	f		-0.0322909	455.75	461.667		-0.576126	532.551	458.5		0.0325742	487.72	482.692		11.3889	0
				5	22	f		0.451203	497.236	543.731		0.692311	500.491	599.434		-0.0822511	527.125	526.386		5.27778	0
				6	20	f		-0.580395	545.036	483.298		-0.0819199	520.393	512.75		-0.343626	598.439	569.268		1.11111	2
				7	20	f		-0.299226	616.309	593.455		1.1964	510.107	747.222		0.55639	617.259	727.944		4.44444	0
				8	23	f		0.327741	457.706	481.615		0.765521	468.075	541		-0.145837	590.75	566.673		8.05556	0
				9	21	m		0.138147	573.768	602.474		0.43462	540.158	579.5		-0.389685	584.895	546.482		0.555556	0
				10	21	m		0.0372544	623.877	613.37		0.484861	618.246	698.286		-0.435047	717.218	627		2.22222	0
				11	20	f		-0.508549	529.362	457.46		-0.00238944	426.46	437.596		0.110785	466.38	473.093		12.7778	1
				12	23	f		0.318971	545.474	585.291		-0.456655	765.393	691.927		-0.491854	574.161	541.291		1.11111	2
				13	22	f		0.469198	554.444	636.411		-0.344018	700	622.429		0.421892	573	644.5		3.05556	1
				14	19	m		-0.169298	566.63	549.245		0.254522	491.074	512.673		0.801888	450.13	581.827		6.38889	0
				15	21	f		0.774288	506.109	602.241		0.699116	596.018	723.222		0.602243	630.821	740.245		3.61111	2
				16	21	m		0.911648	533.182	694.08		-0.244052	616.218	538.273		-0.430282	683.982	589.865		5.55556	2
				17	21	m		0.231483	523.673	551.13		0.230672	478.895	507.827		0.304424	477.945	525.691		3.05556	1
				18	21	f		-0.0219901	464.231	462.906		0.772138	434.759	572.76		0.93809	435.857	553.808		7.77778	0
				19	21	f		-0.808617	572.035	496.368		-1.10828	672.386	482.679		0.579753	564.232	725.392		1.66667	2
